# Supplementary material for: Structural Landscape of the Transition from an ssDNA Dumbbell Plus Its Complementary Hairpin to a dsDNA Microcircle Via a Kissing Loop Intermediate
Source: Molecules. 2021 May 19;26(10):3017. doi: 10.3390/molecules26103017 (PMC8158708; doi:10.3390/molecules26103017)
Supplement: Supplementary file 1 [file molecules-26-03017-s001.zip]

Archive with 1 entries (1 files):
- molecules-1222443-supplementary.pdf
